# Supplementary material for: Pesticide Residues in Pome Fruits: Occurrence, Quality Profiling, and Advanced Dietary Risk Characterisation
Source: Molecules. 2026 Jun 17;31(12):2132. doi: 10.3390/molecules31122132 (PMC13305187; doi:10.3390/molecules31122132)
Supplement: Supplementary file 1 [file molecules-31-02132-s001.zip]

Archive with 1 entries (1 files):
- molecules-4359231-supplementary.pdf
